# Supplementary material for: Traditional Machine and Deep Learning for Predicting Toxicity Endpoints
Source: Molecules. 2022 Dec 26;28(1):217. doi: 10.3390/molecules28010217 (PMC9822478; doi:10.3390/molecules28010217)
Supplement: Supplementary file 1 [file molecules-28-00217-s001.zip]

Archive with 2 entries (2 files):
- List of calculated RDKit descriptors S2.pdf
- Table S1. Conformal predictions results at significance levels 0.1 - 0.3.pdf
